# Supplementary material for: A Salt-Responsive PvHAK12 from Paspalum vaginatum Negatively Regulates Salt Tolerance in Transgenic Arabidopsis thaliana
Source: Int J Mol Sci. 2026 Mar 26;27(7):3029. doi: 10.3390/ijms27073029 (PMC13072838; doi:10.3390/ijms27073029)
Supplement: Supplementary file 1 [file ijms-27-03029-s001.zip › Supplementary tables.xls]

## Sheet: Sheet1
Table S1. HAK12 amino acid sequences of Oryza sativa, Paspalum vaginatum and Sorghum bicolor
Gene name	Gene ID	Species	Amino acid sequences
PvHAK12	Pavag07G080900.1	Paspalum vaginatum	MLMASMSDSETTNRGSMWELDQNLDQPMDEEASQLKNMYREKKFSSILLLRLAFQSLGVVFGDLGTSPLYVFYNIFPHGVDDDEDVIGALSLIIYTLTLIPLMKYVFVVLRANDNGQGGTFALYSLLCRHAKVSTIPNQHKTDEELTTYSRQTYDENSLAAKVKRWLEGHAYKKNCLLILVLIGTCTAIGDGILTPAISVLSASGGIRVQNQNMSTDVVVIVAVVILIGLFCMQHYGTDKVGWLFAPLVLLWFILIGSVGVVNIHKYNSSVLKAYNPVYVFRYFRRGKSKIWTSLGGVMLSITGTEALYADLCHFPVLAIQIAFTLVVFPCLLLAYTGQAAYIIDHKDHVVDAFYRSIPEAIYWPAFIIATLAAVVASQATISATYSIIKQALSLGCFP…
SbHAK12	Sobic.007G075100.2	Sorghum bicolor	MLMASMSDSETTNRGSMWELDQNLDQPMDEEASQLKNMYREKKFSSILLLRLAFQSLGVVFGDLGTSPLYVFYNIFPHGVDEDEDVIGALSLIIYTLTLIPLMKYVFVVLRANDNGQGGTFALYSLLCRHAKVSTIPNQHKTDEELTTYSRQTYEENSLAAKVKKWLEGHAYKKNCLLILVLIGTCTAIGDGILTPAISVLSAAGGIRVQNQNMSTDVVVIVAVIILIGLFCMQHYGTDKVGWLFAPLVLLWFILIGSVGLVNIHKYNSSVLKAYNPVYTFRYFRRGKSEIWTSLGGVMLSITGTEALYADLCHFPVLAIQIAFTLVVFPCLLLAYTGQAAYIIDHKDHVVDAFYRSIPEAIYWPAFIIATLAAVVASQATISATYSIIKQALALGCFP…
OsHAK1	LOC_Os04g32920.1	Oryza sativa	MSSALEVEGSGSPGVEPAATATASRLKRHDSLFGDAEKVSGGKHHGGSAVSWAVTLHLAFQSVGIIYGDIGTSPLYVYSSTFPDGIGHRDDLVGVLSLILYTLIIIPMLKYVFIVLYANDNGDGGTFALYSLISRYAKIRMIPNQQAEDAMVSNYSIEAPSSQLRRAQWVKHKLESSRAAKMALFFLTILGTSMVMGDGTLTPAISVLSAVSGIREKAPNLTQTQVVLISVAILFMLFSVQRFGTDKVGYTFAPIISVWFLLIAGIGLYNLVVHEITILKAFNPWYIVQYFRRNGKKGWVSLGGVVLCVTGTEGMFADLGHFNIRAVQISFNCILFPSVALCYIGQAAYLRKFPENVSDTFYKSIPGKYRDRLNFGPLFWPTFIVAILAAIIASQAMLS…
OsHAK2	LOC_Os01g70940.1	Oryza sativa	MDAEAGVGGADQLPWRQHYRNLLLLAYQSFGVVYGDLSTSPLYVYKSTFSGRLRRYQDEQTVFGVLSLIFWTFTLIPLLKYVTIVLSADDNGEGGPFALYSLLCRHAKLSFLPNQQSADEELSTYYRNGFTSRHGSLPWLRRFMEKHKNARTVLLLIVLCGASMMIGDGILTPAISVLSSMSGLKVRATGLHDRSVVLLSCIVLVGLFALQHRGTQKVAFMFAPIVVIWLFCIGGIGLYNIIHWNPRIYQALSPYYIVKFFRTTGKDGWIALGGILLSMTGCEAMFADLGHFTSASVRLAFITIIYPCLILQYMGQAAFLSKNILDMPTGFYDSIPGPIFWPVFVVATLAAVVGSQAVISATFSIVKQCHSLGCFPRVKVVHTSRWIYGQIYIPEINWI…
OsHAK3	LOC_Os01g27170.1	Oryza sativa	MPVADCESGLSPADVTGAGAANGNPGHWRSYYRHVLLLAYQSCGVVYGDLSTSPLYVYKSTFIIGSLRRFQDEEIVFGVFSLVFWTLTLIPLLKYVFIVLAADDNGEGGTFALYSLLVRHAKFSLMPNQEAADEELTSYYRPGYAPQETPILTALRRFLENHRKSRTFLLVTVLFGASLVIGDGVLTPPMSVLSSFSGLQVHSTALTSGEVEILSCTVLVCLFMVQHWGTHRVAFLFAPVVIVWLLLLGALGVYNIVVWNPRVLRALSPYYLVRFFQHTGKDGWISLGGILLSMTGTEAMYADLGHFTAASIRVAFVGLIYPCLVLQYMGQAAFLSKSPHCDIHFVFFESIPTGIFWPVLVIATLAAIVGSQAVISATFSIVRQCTALGCFPRVKIVHT…
OsHAK4	LOC_Os08g36340.1	Oryza sativa	MSSSHTVTVSMDVEAGQKNKDKKGISQDLILAYKTLGVVFGGLVTSPLYVYPSMNLTNPTEEDYLGIYSIMFWTLTLIGVVKYICIALNADDHGEGGTFAMYSLLCQHANIGILPSKKIYTEEENLISNQPVVAGRPGRLRRFIESSIIARRLLLLTAILGMCMLIGDGILTPAISVLSAIDGLRGPFPSVSKPAVEGLSAAILVGLFLLQKYGTSKVSFMFSPIMAAWTFATPVIGVYSIWRYYPGIFKAMSPHYIVRFFMTNQTRGWQLLGGTVLCITGAEAMFADLGHFSKRSIQIAFMSSIYPSLVLTYAGQTAYLINNVDDFSDGFYKFVPRPVYWPMFIIATLAAIVASQSLISATFSVIKQSVVLDYFPRVKVVHTSKDKEGEVYSPETNYM…
OsHAK5	LOC_Os01g70490.1	Oryza sativa	MTEPLHTSSNGGAERGPNAAFESEKTLQTTTRLQRFDSLHMEAGKIPGGQSHTAKVGWATTLHLAFQSIGVVYGDMGTSPLYVFSSTFTNGIKDTNDILGVMSLIIYTVVLLPLIKYCFIVLRANDNGDGGTFALYSLISRYARISLIPNQQAEDAMVSHYKLESPSNRVKRAHWIKEKMENSPNFKIILFLVTILATSMVIGDGVLTPCISVLSAVGGIKESAKSLTQGQIAGIAIAILIVLFLVQRFGTDKVGYSFGPIILTWFIFIAGTGVYNLFKHDTGVLKAFNPKYIVDYFERNGKQGWISLGGVILCITGTEAMFADLGHFNVRAIQIGFSVVLLPSVLLAYIGQAAYLRIYPEHVADTFYKSIPVAAAIIASQAMISGAFAIIAQSQILGC…
OsHAK6	LOC_Os01g70660.1	Oryza sativa	MVPPGNGNGAAAAAGNDVILELSTPGDDWSHELQGDDVEANGGGNGDAPPRRTFSFGQAYKTRHRQPQVFTVWQTLMLGYQSLGIVYGDLGTSPLYVFPSVVLPDADATDFLGILSLIIWTLTLMSLVKYALIVLKADDHGEGGTFALYSLLRQHVNFKGNIPVPLTRLESDVHLKFHSKRRSRPSRLQLFLENSPKAQLAITIIVLIGTCMLIGDGALTPAISVLSAVQGIQSRSSHIKQKHVVVLSAVILVLLFLVQRFGTSRVSFTFSPIMLLWFASIAGIGVYNIVMHYPPVLKAVSPHYIYYYFAKNKRVGWEQLGAVILCITGAEAMFADMGHFNKSSIQVAFSTAVFPSLILAYSGQAAYLIKNPGDLSTAFYSSVPAPLFWPMFVVSTLAA…
OsHAK7	LOC_Os07g47350.1	Oryza sativa	MPSYQYLLSLLFYILDCTDRFSVIVTIHNHRVGVLMIVLLQDQWKSYCRTISLLAFQSFGVVYGDLSTSPLYVYKSAFSGRLNNYRDETTIFGLFSLIFWTLTLLPLLKYVIIVLNADDNGEGGTFALYSLLCRHAKFSLLPNQQSADEELSTYYQPGVGGIISSPLKRFLEKHRKLRTCLLLFVLFGACMVIGDGVFTPAISVLSAISGLKDPGPGGIPDGWVVFIACIVLVGLFALQHRGTHRVAFMFAPIVVVWLLSIGVIGLYNIIHWNHRIFLALSPHYVIKFFKMTGKDGWLSLGGVLLAITGTEAMFADLGHFTAASIRLAFVGAIYPCLVLQYMGQAAFLSRNMSAVEDSFYQSVPRSLFWPVFVIATLAAVVGSQSIISATFSIVKQCLS…
OsHAK8	LOC_Os03g21890.1	Oryza sativa	MDLEFGRGMRSPQRDSWKTTLLLAYQSLGVVYGDLSISPLYVFKSTFAEDIQHSETNEEIFGVLSFVFWTLTLIPLIKYVSIVLRADDNGEGGTFALYSLICRHANVSLLPNRQIADEELSTYKLECSSERTDKSCIKVWLEKHKKLHTALLIMVLIGTCMVIGDGVLTPAISVFSAVSGLEFSLSKDHREYAVIPITCVILAFLFALQHYGTHRVGFLFAPIVLAWLICMSALGLYNIIHWNPHVYQALNPCYMFKFLKKTRKYGWMSLGGILLCMTGSEAMFADLGHFSYSAIQLAFTSLVYPALILAYMGQAAYLSKHHDFYSNSQVGFYIAVPDKVRWPVLVLAILASVVGSQAIISGTFSIINQSQSLSCFPRVKVVHTSDKIHGQIYIPEINW…
OsHAK9	LOC_Os07g48130.3	Oryza sativa	MDPEFGRGMAPRKREPWRTTLLLAYQSLGVVYGDLSISPLYVYKSTFAEDITHSESNEEIFGVLSFVFWTLTLIPLIKYVSIVLRADDNGEGGTFALYSLICRHANVSLLPNRQVADEELSTYKLEYPPEVANRSRIKEWLEKHKTLQTALLIMVMIGTCMVIGDGVLTPAISVFSAVSGLELSLSRDQHEYAVIPITCVILVFLFALQHYGTHRVGFLFAPIVLAWLICMSMLGLYNIIHWNPQVYRALNPYYMLKFLRKTKKSGWMSLGGILLCMTGSEAMFADLGHFSYSAIQLAFTTLVYPALILGYMGQAAYLSKHHTLNSTYQIGYYISVPESVRWPVLVLAILASVVGSQAIISGTFSIINQSQSLSCFPRVKVVHTSENIHGQIYIPEINW…
OsHAK10	LOC_Os06g42030.1	Oryza sativa	MKSPSPVDPESPSSPDCKGGSSSKRRRLPWRMTMSLAYQSLGVVYGDLSTSPLYVYKAAFAEDIQHSETNEEILGVLSFVFWTLTLVPLLKYVCVVLRADDNGEGGTFALYSLLCRHARAALLPPGGGGGGGEPGDEDQFLDAGADKKAAANGNALALSGRGGGGGAAAGVRRLLERHKVLQRVLLVLALVGTCMVIGDGVLTPAISVFSAVSGLELSMEKHQHKYVEVPIACFVLVCLFCLQHYGTHRVGFLFAPIVITWLLCISMIGVYNIVHWEPNVYRALSPYYMYKFLKKTQRGGWMSLGGILLCITGSEAMFADLGHFNQLSIQIAFTCMVYPSLILAYMGQAAYLCKHHIIESDYRIGFYVSVPEKIRWPVLAIAILAAVVGSQAVITGTFS…
OsHAK11	LOC_Os04g52390.1	Oryza sativa	MASLSESEGTNRGSMWELDQNLDQPMDEEASRLKNMYREKKFSSLLLLRLAFQSLGVVFGDLGTSPLYVFYNAFPHGVDDEEDVIGALSLIIYTLTLIPLLKYVFVVLRANDNGQGGTFALYSLLCRHAKISTIPNQHKTDEDLTTYSRQTYEENSVGAKIKRWLEAHAYKRNCLLIVVLIGTCTAIGDGILTPAISVLSASGGIKVQNPNMSTDVVVIVSVIILIGLFSMQHYGTDKVGWLFAPIVLLWFILIGSVGALNIHKYKGSVLKAYNPVYIYRYFQRRNSDSWASLGGIMLSITGTEALFADLCHFPVFAIQIAFTLIVFPCLLLAYTGQAAYIIAHKDHVADAFYRSIPDSIYWPAFVIATAAAIVASQATISATYSIIKQALALGCFPRV…
OsHAK12	LOC_Os08g10550.1	Oryza sativa	MSTDVVVVVAVIILIGLFSMQHYGTDKVGWLFAPIVLLWFILIGTIGALNIHKYNSSVLKAYNPVYIYRYFRRGKSESWTSLGGIMLSITGTEALYADLCHFPVLAIQIAFTLVVFPCLLLAYTGQAAYIISNKDHVVDAFYRSIPDTIYWPVFIIATLAAIVASQATISATYSIIKQALALGCFPRVSVVHTSKKFLGQIYIPDINWVLMILCIAVTAGFKNQSQIGNAYGTAVVIVMLVTTFLMVPIMLLVWKSHWILVVIFIVLSLMVELPYFTACINKVDQGGWVPLVVATTCFIIMYVWHFCTVKRYEFEMHSKVSMAWILGLGPSLGLVRVPGIGFVYTELASGVPHIFSHFITNLPAIHSVVVFVCVKYLPVYTVPTEERFIVKRIGPKNFH…
OsHAK13	LOC_Os06g45940.2	Oryza sativa	MDVEGGGGGGGGAPPRGRNSWGWQKGTLLLAYQSFGVVYGDLCISPVYVYKNTFSGKLRLHEEDEEILGVLSLVFWSLTLIPLLKYIILVLGADDNGEGGTFALYSLLCRNSKMGLLNNMRANHGSLSAYNKEEPCKESRNSMLIKAFFEKHYSLRVVLLLFVLMGTSMVIGDGVLTPTMSVLAAVSGLRIKFPELHENYTVLLACVILIGLFALQHYGTRRVGFLFAPILISWLTCIGGIGIYNIIKWNPSVIRALSPYYIYNFFRKAGKDGWSSLGGIVLCLTGAEAMFADLGHFSKLSLRLGFTIVVYPCLVLAYMGEAAYLSKHREDLQSSFYKALPDRVFWPVLFIATLATAVGSQAIISATFSIISQCRALGCFPRIKVVHTSSHVHGQIYIP…
OsHAK14	LOC_Os07g32530.1	Oryza sativa	METRSGGSGSASGGGGGGRMRLRKTESAEMRWVVSGGAYEEDEIESSDGGGGTPAAASGSRGGCSDSDDNYEEAEMLRQRLVRTGPRADSLDVEAQDVAGMNRHQEITVGRSIVLAVQTLGVVFGDVGTSPLYAFDVMFNKYPITSKEDVLGALSLVIYTLILIPLLKYTLIALWGNDDGEGGTFALYSLICRNARVSLLPNQLRSDTRISSFQLQVPSVELERSLKIKERLETSSMLKKLLLMLVLFGTSMVIADGVVTPAMSVMSAVNGLKVGISSVNEGEVVMITVAVLIVLFTLQRFGSSKVALAVGPALFIWFCCLAGIGIYNMKTYGSAVLQAFNPMYIYYYFERNPTQAWMSLGGCLLCATGSEAMFADLCYFSVKSVQLTFVFLVLPCLLL…
OsHAK15	LOC_Os04g52120.1	Oryza sativa	MAASSSSSASASAMGGGGMRKAPSMEWRWVSTEEDDEGEEDGDTVEAAAAAVGAVGRGGSFGSEEEEDEEDGGGGGEGEGEGEDGEKQKLIRTVPSVDWFDVEGYEVSVAQHIEDSEEFDFGRTMFLALQTLAVVFGDIGISPLYTFDVMFSKYPILGEEDVLGALSLVLYTLISMPLVKYVLVVLWANDDGEGGIFALYSLICRNAKVSLIPNQVHSEKRMSSFRLKLPTPELERSIKVKEKLESSLLLKKLLLGLVLFGTAMFISNGVITPAMSVLSAVSGLKVGIPNASQGLVVMISVVLLVILYSVQRYATSKMGFALGPSLLIWFCCLGGIGIYNLSTYGPAAFKAFNPLYIIYYFGRNPFQAWLSLAGCLLCATGSEAIFANLSYFPVRYVQS…
OsHAK16	LOC_Os03g37840.1	Oryza sativa	MAQQQAGARGSKLEIVAARGGSGGSSSAGDAEAPPLDVLRQDSLYRDATRPAHGHHGQESWMRTLRLGFQCVGILHADLGTSPLYVYQNTFKYGIKHEDDIIGVLSLIIYSFVLFTMVKIVFIALHANDDGDGGTFALYSLISRYAKVCLIPNQQAEDELVTRYNDHGKPPATLRRAQWMKSQLEKKPAKIAVFFLTIFATALAISDCVLNPSVSVLSAVNGLKLRAPHLTTDEVVWITVGILVVFFAVQRFGTDKIGYTFAPVVVVWLLLISGIGIYDLVKYDVGVLRAFNPKYIIDYFRRNKKDGWVQLGEVLLTFTGTEALFADLGYFSIKSIQLSSTFVLLPSVLCTYIGQAAYLRKHMDQQHIQNAFFNSIPRPLFWPMFVLAIMTSVIGCQAM…
OsHAK17	LOC_Os09g27580.1	Oryza sativa	MWFIALLRCVPNRNLKYHLCVLQFILMFSLNSEQDSNVWKDLFLAYKTLGVVFGGLVTSPLYVYPSMNLSSPTEADYLGIYSIMFWTLTLIGVVKYVCIALNADDHGEGGTFAMYSLLCRHADIGILPSKRVYAEEDPLLHSQSAIARRPSRLGKFFEQSITARRVLLFVAVLGMCMLIGDGILTPAISVLSAIDGIRGPFPTVSKPVVEALSAAILIGLFLLQKYGTSKVSFLFSPIMAAWTFTTPIIGLYSIVHYYPGIFKAISPYYIVHFFLRNKRQGWQLLGGTVLCITGAEAMFADLGHFSKKAIQIAFLSSIYPSLVLTYAGQTAYLINNVNDFGDGFYKFVPRPVYWPMFVVATLAAIVASQSLISATFSVIKQSVVLDYFPRVKVVHTSQH…
OsHAK18	LOC_Os09g38960.2	Oryza sativa	METRTNEYSRKGAMWELERNLDQPMDAEAGRLRNMYREKTYPTILLLRLAFQSLGVVFGDLGTSPLYVFYNIFPHGIEDTEQVIGALSLIIYSLTLIPLVKYVFIVLRANDNGQGGTFALYSLLCRHAKINIIPNQHRTDQDLTTYSRRTYEEKSLAAKIQRWLEGHQFRKNLILILVLFGTCMAVGDGILTPAISVLSATGGIQVEEGRMRNDVVVIISVLILIGLFSMQHYGTDKVSWLFAPIVFVWFILIGILGAVNICKYDHSVLKAFNPVYVYRYFKRGKTSWTSLGGIMLSITGTEALFADLSYFPVQAIQIAFTVVVFPCLLLQYTGQAAFIAANTNQVSHAFYISLPAPILWPAFAVATAAAIVASQATISATYSIIKQALALGCFPRVKI…
OsHAK19	LOC_Os02g31910.2	Oryza sativa	MSVQEDGAARPEPDVLRRHDSLYGDAEKVSNNKRHGAGGSWARTLQLAFQSIGVVYGDVGTSPLYVYSSTFPNGIKHPDDLVGVLSLILYTLILIPMVKYVFIVLYANDNGDGGTFALYSLISRHAKIRMIPNDQTEDANVSNYSIEAPSSQLRRAEWVKQKLESSNAAKIALFTITILGTSMVMGDGTLTPAISVLSAVSGIREKAPNLTQSQVVWISVAILFVLFSMQRFGTDKVGYTFAPVISVWFLLIAGIGMYNLTVHEITILRAFNPKYIVDYFRRNGKEAWVSLGGVVLCITGTEAMFADLGHFNIRAIQLSFTCVLFPSVALCYMGQAAYLRKFPENVGDTFYRSIPAPLFWPVFVVAIMGAIIASQAMLSGAFAILSKALSLGCFPRVEV…
OsHAK20	LOC_Os02g31940.1	Oryza sativa	MSVQEDDDAAGPEVDRLRRHDSFYGDAEKVSNDKSHGTGENWARTLQLAFQSIGVVYGDVGTSPLYVYSSTFPDGVKHPDDLVGVLSLMLYTLILIPMVKYVFIVLYANDNGDGGTFALYSLISRHAKIRMIPNDQTEDANVSNYSIEAPSSQLRRAEWVKQKLESSNAAKIALFTITILGTSMVMGDGTLTPAISVLSAVSGIREKAPSLTQLQVVWISVPILIVLFSVQRFGTDKVGYSFAPVISVWFVLIAGIGAYNLAVHEITILRAFNPMYIIDYFRRNGKEAWVSLGGAVLCITGTEAMFADLGHFNIRAIQLSFTCVLFPSVALCYMGQAAYLRKFPEDVGDTFYKSLPAPLFWPVFVVAIMAAIIASQAMLSGAFAILSKALPLGCFPRVE…
OsHAK21	LOC_Os03g37930.1	Oryza sativa	MDPGVEKKKQQMELVDVESGGLPVERQDSLFREAVRAEHAGAAHWDEQDSWGRTMSLAFQCVGILYGDIGTSSLYVYSSTFEHGIGHPDDVVGVLSLIVYSFMLFTVIKIVFVALHANDHGDGGTFALYSLISRHAKVSLIPNHQAEDELISGYSSSGKPSATLRRAHWLKQLLEASKAAKISLFLLTILAIAMVISDAVLTPPISVLSAVGGLREKVPHLTTDQIVWITVAILVVLFAIQRYGTDKVGYSFAPIILLWLLLIGATGLYNLIKHDISVLRAFNPKYIIDYFRRNKKEGWVSLGSILLCFTGSEALFANLGYFSIRSIQLSFSFALLPSVLLTYIGQAAFLSKNPKNVANTFFAATPISLFWPTFIMAIAASIIGSQAMISCAFATVSHL…
OsHAK22	LOC_Os07g01214.1	Oryza sativa	MSRRMARGGRARCVWPSSASASSTATSAPPHSTSTPPPSTAASATPTTSSASSPSSSTASSSSPSSSTSTSPSAPTTTETAALSPSTPSSPATPRSASSPTSRPRTSSTSTSASPPRSAAPPSSASPPPPRSAPSGSRTSSRTAAPSASPSSSSPSSPPPWSSATPASRPPSPSSPPSVASRTRRHTSTLVVWVTVGILVMLFAVQRFGTDKVGYLFAPVVLLWLLLIGGVGVYNLAAHDVGVLRAFNPKYILDYFRRNGRHGWVSLGGVLLCFTGTEALFADLGCFSIRSIQLSFAFGLVPAVLLAYAGQAAYLRVYPDHVGDAFYASTPQVLFWPTLVLALAASVVGSQAMISCAFATISHSQAMGCFPRVKVVHTSRQYQGQVYIPEINLLLGAAA…
OsHAK23	LOC_Os09g21000.1	Oryza sativa	MDDDDSGIQEEPAPPPPPPPPPPPPPPLRRLLTATRSGGSRWVDGSEVGSSESAPWSLDGDRSLRLSVDSAASAGGASGGGGGGGPLSRASSGAFRRRFGKQPRRVDSLDVEAMSVRGAHGHSSKEISMLSTVAMAFQTLGVVYGDMGTSPLYVFSDVFSKVPIKSEVEILGALSLVMYTIALIPFAKYVFIVLKANDNGEGGTFALYSLICRYAKVSLLPNQQRVDEDISSFRLKLPTPELERALSVKESLEKNPVFKNILLFLVLMGTSMVIGDGILTPSMSVMSAVSGLQGRVPGFGTDAVVIVSILFLVLLFSVQRFGTGKVGFMFAPILALWFINLGTIGIYNLAKYDISVVRAFNPVYIYLFFQTNGIKAWSALGGCVLCITGAEAMFADLGH…
OsHAK24	LOC_Os06g15910.1	Oryza sativa	MDVEGGGAAARRKGGWWWWREEAVLAYQSLGVVYGEVAAAPLYVYRSAFAGGDIEHSAGNEEIYGALSLVFWTLTLVPLAKYVLLVLRADDAGEGGTFALYSLICRRVRAGLLPPCAAAAAGEELDAAGAAAAPVSAVRAALERHRVLQRLLLLLALLGTCMVIGDGVLTPAVSVFSAVSGLELSMDKDQHKYILLPITCVILVCLFALQHYGTHRVGFLFAPIVCLWLLCISIIGVYNIIHWNPHVYQALSPYYMYKFLRKTQTGGWMSLGGILLCVTGSEAMYADLGHFTQNSIKMAFTLLVYPALVLAYMGQAAYISRHHNFEDGSHIGFYVSVPEKIRWPVLGIAILASVVGSQAIITGTFSIIKQCSSLNCFPRVKIVHTSSTVHGQIYIPEIN…
OsHAK25	LOC_Os02g49760.2	Oryza sativa	MDLEAAHGAAAAPGKQRRRRARESWGASLLLAYQSLGVVYGDVATSPLYVYKSAFAGDDIQHSAGNEEIYGVLSFVFWTLTLISLVKYVLIVLRADDGGEGGTFALYSLICRHVRAGLLPGGAGDELAVGGRRDARAMSRLRAMLERYRVLQRLLLLFALLGTCMVIGDGVLTPAVSVYSAVSGLELSMEHEHHKYVQLPVTCAILIGLFALQHYGTHRVGFIFAPIVCVWLLCISAIGVYNIVHWNHHVYRALSPYYMYQFLKKTQTGGWMSLGGILLCVTGSEAMYADLGHFSQSSIKIAFMSVVYPALVLAYMGQAAYISQHHSFENAYHIGFYVSVPEKLRWPVLVIAILAAVVGSQAVITGTFSIIKQCSSLSCFPGVKIVHTSSTVHGQIYIP…
OsHAK26	LOC_Os08g39950.1	Oryza sativa	MEYHHRPHSPPPSDDDVVVIQMNAAAIAAVDEWSSTNEVDDAAAGKGGGLTRRTFSQAYKMKHRTPLEFTWRQVALLSFQSLGVVYGDLGTSPLYVFSSISLDDPGEADFVGILSIILWTFTMICLVKYVFIVLKADDHGEGGTFALYSLLRQHVNFKGNMPVPVTHLASDINLKFHSKKRILTSKLLKFLEQSTKWQAVITYIVLAGTCMVLGDGALTPAISVLSAVQGIQSRSSSITQAHVVLLSVIILFILFFFQKHGTSKVSFTFSPIMILWFTFVAFIGLYNIIKHYPPILKAVSPHYIIIYFIRNKRAAWETLGAIVLCITGAEAMFADLGHFNKSSIQMAFSVIVYPSMILAYAGQAAFLVKNPSKLSTTFYSSTPEPLFWPMFIIATLAAI…
OsHAK27	LOC_Os03g37830.1	Oryza sativa	MGDDVLGRGSRRDQEIVLVDIVDDDDHDDVPAVRRQDSLYVDATRAGGANHRGGQEESWARTLKLAFQCVGILYGDIGTSPLFVYSSTFKDGVRHPDDLLGALSLIIYSFALFTIVKYVFIALRANDDGDGGTFALYTLISRHAKVSLIPNQQAEDELISKYNTGKPQATLRRARWMKELLETNRAVKIWLFLLTILATAMVISDAVLTPAISVLSAVGGLKEKAPNLTTDEIVWITVATLVVLFAIQRFGTDKIGYLFAPIILLWLLLIGCVGIYNTIKFDTGVLRAFNLKYIIDYFRRNKKDGWISLSGILLCFTGTEALFSDLGYFSIRSIQLSFSFGLVPSVLLAYIGQAAYLREHPEHIANTFYRSTPNVMFWPTFILAVAASIIGSQAMISCA…

## Sheet: Sheet2
Table S2. Primers used in this study
Primer ID	Sequence (5’-3’)
qAtAKT1-F	GGTTGTTGTATCCTCAATAGCGT
qAtAKT1-R	ACCACTAGGAAAGCCTCCCA
qAtAKT2-F	TCAGACATGAAGCTCAGGCG
qAtAKT2-R	AAGGGTAAACCCACGCAGAG
qAtGORK-F	TCCGGAGACGGCAAGAGATA
qAtGORK-R	TTCCCATGCCTTGTACCACC
qAtKAT1-F	GATGCATGCTCATGCTGACG
qAtKAT1-R	GTGTCGGAAGTCGGATTCGT
qAtKAT2-F	CCCACCACAGTCACAATCTCA
qAtKAT2-R	TGCTGCAAAAACCCACAAAGA
qAtHAK5-F	TCGTTGGTGTTCTCTCGCTC
qAtHAK5-R	GCTCTTCTGAGCTGTGTGGT
qAtKUP4-F	TTACCCGTGTCTGGTGCTT
qAtKUP4-R	TGACAATCGAGAACGTGGCA
qAtKUP7-F	CGTGGTATGCACTTGGAGGT
qAtKUP7-R	CCAGAATGCAGAGCCTGGAA
qAtHKT1-F	TCTTCTTGGAGTGACGGTGC
qAtHKT1-R	TAGTTTCTCCGGTGTGTCGC
qAtSOS1-F	TCATCTCCCGCCGCATTATC
qAtSOS1-R	CTTGAGCTACGTGGTGGTGT
qAtKIN2-F	TATATCGGATGCGGCAGTGG
qAtKIN2-R	ACAACAAGTACGATGAGTACGAGA
qAtRD29A-F	GCACCAGGCGTAACAGGTAA
qAtRD29A-R	TGCATCGTGTCCGTAAGAGG
UBQ10-F	CGTCTTCGTGGTGGTTTCTAA
UBQ10-R	GGATTATACAAGGCCCCAAAA
CACS-F	CACTGTCGAGTGGGTTCGCTAC
CACS-R	GCCGATGAATTTTACTTGTTGC
qPvHAK12-F	TTCTCTACTGTGCCGGCATG
qPvHAK12-R	CTCCAATGGCGGTACAGGTT
PvHAK12-eGFP-F	CGGAGCTAGCTCTAGAATGTTAATGGCGTCGATGTC
PvHAK12-eGFP-R	CTTGCTCACCATGGATCCTATGTAATATATCTGGC
AtAKT1-mCherry-F	AGGACAGCCCAGATCACTAGTATGAGAGGAGGGGCTTTGTTAT
AtAKT1-mCherry-R	TCACCATGGATCCCCCGGGAGAATCAGTTGCAAAGATGAGA
AtHKT1-pYES2-F	GGGAATATTAAGCTTATGGACAGAGTGGTGGCAAAAAT
AtHKT1-pYES2-R	GTTACTAGTGGATCCTTAGGAAGACGAGGGGTAAAGAA
PvHAK12-pYES2-F	GGTCCCGGGGGATCCATGTTAATGGCGTCGATGTC
PvHAK12-pYES2-R	GCCGCTTTAAGATCTTCATATGTAATATATCTGGC
AtAKT1-pYES2-F	GGGAATATTAAGCTTATGAGAGGAGGGGCTTTGTTAT
AtAKT1-pYES2-R	GTTACTAGTGGATCCTCAAGAATCAGTTGCAAAGATGAGA
PvHAK12-pFGC5941-F	TTACAATTACCATGGCAATGTTAATGGCGTCGATGTC
PvHAK12-pFGC5941-R	ACTCACCTAGGATCCTCATATGTAATATATCTGGC
